# Supplementary material for: Deer Skin Collagen Peptides Bound to Calcium: In Vitro Gastrointestinal Simulation of Digestion, Cellular Uptake and Analysis of Antioxidant Activity
Source: Nutrients. 2024 Aug 6;16(16):2585. doi: 10.3390/nu16162585 (PMC11357615; doi:10.3390/nu16162585)
Supplement: Supplementary file 1 [file nutrients-16-02585-s001.zip]

Archive with 1 entries (1 files):
- nutrients-3115118-supplementary.pdf
